# Supplementary material for: Morphological Structure and Distribution of Hairiness on Different Body Parts of Apis mellifera with an Implication on Pollination Biology and a Novel Method to Measure the Hair Length
Source: Insects. 2022 Feb 11;13(2):189. doi: 10.3390/insects13020189 (PMC8874558; doi:10.3390/insects13020189)
Supplement: Supplementary file 1 [file insects-13-00189-s001.zip]

Archive with 1 entries (1 files):
- insects-1528623-supplementary.pdf
